# Supplementary material for: Automated gathering of real-world data from online patient forums can complement pharmacovigilance for rare cancers
Source: Sci Rep. 2022 Jun 20;12:10317. doi: 10.1038/s41598-022-13894-8 (PMC9209513; doi:10.1038/s41598-022-13894-8)
Supplement: Supplementary file 1 — Supplementary Information 1. [file 41598_2022_13894_MOESM1_ESM.tsv]

thread_id	post_id	word	tag
7581	155	I	O
7581	155	really	O
7581	155	do	O
7581	155	not	O
7581	155	know	O
7581	155	what	O
7581	155	I	O
7581	155	would	O
7581	155	do	O
7581	155	without	O
7581	155	you	O
7581	155	guys	O
7581	155	!!	O
7581	155	I	O
7581	155	started	O
7581	155	sunitinib	O
7581	155	12	O
7581	155	days	O
7581	155	ago	O
7581	155	and	O
7581	155	now	O
7581	155	have	O
7581	155	some	O
7581	155	crazy	O
7581	155	rash	B-ADR
7581	155	all	I-ADR
7581	155	over	I-ADR
7581	155	my	I-ADR
7581	155	chest	I-ADR
7581	155	and	I-ADR
7581	155	back	I-ADR
7581	155	.	O
7581	155	They	O
7581	155	are	O
7581	155	little	O
7581	155	red	B-ADR
7581	155	elevated	I-ADR
7581	155	bumps	I-ADR
7581	155	all	O
7581	155	over	O
7581	155	that	O
7581	155	itch	O
7581	155	.	O
7581	155	Has	O
7581	155	anyone	O
7581	155	else	O
7581	155	had	O
7581	155	this	O
7581	155	issue	O
7581	155	?	O
7581	156	My	O
7581	156	husband	O
7581	156	has	O
7581	156	it	O
7581	156	but	O
7581	156	not	O
7581	156	itchy	O
7581	156	and	O
7581	156	his	O
7581	156	is	O
7581	156	from	O
7581	156	imatinib	O
7581	157	"	O
7581	157	I	O
7581	157	did	O
7581	157	,	O
7581	157	it	O
7581	157	only	O
7581	157	showed	O
7581	157	up	O
7581	157	on	O
7581	157	my	O
7581	157	legs	O
7581	157	and	O
7581	157	but	O
7581	157	it	O
7581	157	did	O
7581	157	not	O
7581	157	itch	O
7581	157	.	O
7581	157	I	O
7581	157	went	O
7581	157	to	O
7581	157	the	O
7581	157	emergency	O
7581	157	room	O
7581	157	,	O
7581	157	just	O
7581	157	in	O
7581	157	case	O
7581	157	it	O
7581	157	was	O
7581	157	an	O
7581	157	allergic	O
7581	157	reaction	O
7581	157	,	O
7581	157	but	O
7581	157	it	O
7581	157	ended	O
7581	157	up	O
7581	157	being	O
7581	157	“	O
7581	157	nothing	O
7581	157	.”"	O
7581	158	Yes	O
7581	158	I	O
7581	158	had	O
7581	158	some	O
7581	158	of	O
7581	158	that	O
7581	158	plus	O
7581	158	it	O
7581	158	dried	B-ADR
7581	158	out	I-ADR
7581	158	my	I-ADR
7581	158	hands	I-ADR
7581	158	and	I-ADR
7581	158	feet	I-ADR
7581	158	I	O
7581	158	fought	O
7581	158	that	O
7581	158	with	O
7581	158	immunotherapy	O
7581	158	by	O
7581	158	putting	O
7581	158	it	O
7581	158	on	O
7581	158	my	O
7581	158	feet	O
7581	158	then	O
7581	158	socks	O
7581	158	and	O
7581	158	put	O
7581	158	it	O
7581	158	on	O
7581	158	my	O
7581	158	hands	O
7581	158	with	O
7581	158	cotton	O
7581	158	gloves	O
7581	158	with	O
7581	158	the	O
7581	158	blue	O
7581	158	plastic	O
7581	158	gloves	O
7581	158	on	O
7581	158	top	O
7581	159	My	O
7581	159	mouth	B-ADR
7581	159	is	I-ADR
7581	159	constantly	I-ADR
7581	159	on	I-ADR
7581	159	fire	I-ADR
7581	159	too	O
7581	159	.	O
7581	159	Stuff	O
7581	159	that	O
7581	159	is	O
7581	159	not	O
7581	159	even	O
7581	159	spicy	O
7581	159	burns	O
7581	159	!!!	O
7581	159	I	O
7581	159	was	O
7581	159	just	O
7581	159	trying	O
7581	159	to	O
7581	159	eat	O
7581	159	some	O
7581	159	cheese	O
7581	159	Doritos	O
7581	159	with	O
7581	159	melted	O
7581	159	colby	O
7581	159	jack	O
7581	159	cheese	O
7581	159	on	O
7581	159	them	O
7581	159	and	O
7581	159	my	O
7581	159	mouth	O
7581	159	is	O
7581	159	on	O
7581	159	fire	O
7581	159	.	O
7581	159	My	O
7581	159	first	O
7581	159	9	O
7581	159	days	O
7581	159	on	O
7581	159	it	O
7581	159	were	O
7581	159	really	O
7581	159	good	O
7581	159	but	O
7581	159	I	O
7581	159	think	O
7581	159	the	O
7581	159	sunitinib	O
7581	159	side	O
7581	159	effects	O
7581	159	are	O
7581	159	way	O
7581	159	worse	O
7581	159	than	O
7581	159	imatinib	O
7581	159	!!	O
7581	160	"	O
7581	160	Yes	O
7581	160	I	O
7581	160	get	O
7581	160	rash	B-ADR
7581	160	on	I-ADR
7581	160	my	I-ADR
7581	160	neck	I-ADR
7581	160	and	I-ADR
7581	160	chest	I-ADR
7581	160	,	O
7581	160	some	O
7581	160	mornings	O
7581	160	I	O
7581	160	wake	O
7581	160	with	O
7581	160	eyes	B-ADR
7581	160	so	I-ADR
7581	160	swollen	I-ADR
7581	160	I	O
7581	160	can	O
7581	160	hardly	O
7581	160	see	O
7581	160	"	O
7581	161	Had	O
7581	161	rash	B-ADR
7581	161	and	O
7581	161	it	O
7581	161	took	O
7581	161	a	O
7581	161	bit	O
7581	161	for	O
7581	161	me	O
7581	161	to	O
7581	161	adjust	O
7581	161	to	O
7581	161	sunitinib	O
7581	161	-	O
7581	161	rash	O
7581	161	finally	O
7581	161	gone	O
7581	162	"	O
7581	162	My	O
7581	162	wife	O
7581	162	had	O
7581	162	similar	O
7581	162	issues	O
7581	162	when	O
7581	162	she	O
7581	162	initially	O
7581	162	started	O
7581	162	on	O
7581	162	imatinib	O
7581	162	,	O
7581	162	but	O
7581	162	went	O
7581	162	away	O
7581	162	after	O
7581	162	1	O
7581	162	.	O
7581	162	5	O
7581	162	weeks	O
7581	162	.	O
7581	162	What	O
7581	162	helped	O
7581	162	was	O
7581	162	that	O
7581	162	her	O
7581	162	oncologist	O
7581	162	prescribed	O
7581	162	some	O
7581	162	steroid	O
7581	162	,	O
7581	162	and	O
7581	162	also	O
7581	162	I	O
7581	162	had	O
7581	162	her	O
7581	162	taking	O
7581	162	Epsom	O
7581	162	Salt	O
7581	162	with	O
7581	162	Baking	O
7581	162	Powder	O
7581	162	baths	O
7581	162	.	O
7581	162	It	O
7581	162	helped	O
7581	162	pull	O
7581	162	toxins	O
7581	162	out	O
7581	162	of	O
7581	162	the	O
7581	162	skin	O
7581	162	and	O
7581	162	relieve	O
7581	162	itching	O
7581	162	and	O
7581	162	discomfort	O
7581	162	almost	O
7581	162	immediately	O
7581	162	.	O
7581	162	She	O
7581	162	took	O
7581	162	these	O
7581	162	baths	O
7581	162	x2	O
7581	162	per	O
7581	162	day	O
7581	162	."	O
