# Supplementary material for: Automated gathering of real-world data from online patient forums can complement pharmacovigilance for rare cancers
Source: Sci Rep. 2022 Jun 20;12:10317. doi: 10.1038/s41598-022-13894-8 (PMC9209513; doi:10.1038/s41598-022-13894-8)
Supplement: Supplementary file 2 — Supplementary Information 2. [file 41598_2022_13894_MOESM2_ESM.tsv]

thread_id	post_id	ade_cui	cui_text	linked_drug
14554	14554_001	0	0	0
14554	14554_002	0	0	0
14554	14554_003	0	0	0
14626	14626_001	0	0	0
14626	14626_002	0	0	0
14626	14626_003	0	0	0
14629	14629_001	0	0	0
14631	14631_001	0	0	0
14621	14621_001	0	0	0
14621	14621_002	0	0	0
14613	14613_001	0	0	0
14618	14618_001	0	0	0
14618	14618_002	0	0	0
14605	14605_001	0	0	0
14612	14612_001	0	0	0
14605	14605_002	0	0	0
14612	14612_002	0	0	0
14605	14605_003	0	0	0
14604	14604_001	0	0	0
14461	14461_001	0	0	0
14606	14606_001	0	0	0
14461	14461_002	0	0	0
14461	14461_003	0	0	0
14606	14606_002	0	0	0
14606	14606_003	0	0	0
14606	14606_004	0	0	0
14606	14606_005	0	0	0
14601	14601_001	0	0	0
14597	14597_001	0	0	0
14593	14593_001	0	0	0
14593	14593_002	0	0	0
14603	14603_001	0	0	0
14603	14603_002	5935008	Oral contraception	sunitinib
14599	14599_001	0	0	0
14599	14599_002	0	0	0
14587	14587_001	0	0	0
14476	14476_001	0	0	0
14589	14589_001	0	0	0
14476	14476_002	0	0	0
14600	14600_001	0	0	0
14589	14589_002	0	0	0
14600	14600_002	0	0	0
14589	14589_003	0	0	0
14600	14600_003	0	0	0
14592	14592_001	0	0	0
14591	14591_001	0	0	0
14595	14595_001	0	0	0
14592	14592_002	0	0	0
14591	14591_002	0	0	0
14595	14595_002	0	0	0
14592	14592_003	0	0	0
14595	14595_003	0	0	0
14591	14591_003	0	0	0
14592	14592_004	0	0	0
14595	14595_004	0	0	0
14592	14592_005	0	0	0
14592	14592_006	0	0	0
14584	14584_001	0	0	0
14584	14584_002	0	0	0
14584	14584_003	0	0	0
14594	14594_001	0	0	0
14594	14594_002	0	0	0
14594	14594_003	0	0	0
14594	14594_004	0	0	0
14594	14594_005	0	0	0
14594	14594_006	0	0	0
14594	14594_007	0	0	0
14594	14594_008	0	0	0
14594	14594_009	0	0	0
14594	14594_010	0	0	0
14577	14577_001	0	0	0
14576	14576_001	0	0	0
14482	14482_001	0	0	0
14576	14576_002	0	0	0
14573	14573_001	8708008	Sharp pain	imatinib
14583	14583_001	0	0	0
14573	14573_002	0	0	0
14583	14583_002	0	0	0
14573	14573_003	0	0	0
14588	14588_001	0	0	0
14583	14583_003	0	0	0
14573	14573_004	0	0	0
14588	14588_002	0	0	0
14583	14583_004	0	0	0
14573	14573_005	75705005	Red eye	imatinib
14573	14573_005	8708008	Sharp pain	imatinib
14573	14573_005	246636008	Hazy vision	imatinib
14575	14575_001	0	0	0
14580	14580_001	0	0	0
14588	14588_003	0	0	0
14585	14585_001	0	0	0
14580	14580_002	0	0	0
14586	14586_001	0	0	0
14585	14585_002	0	0	0
14580	14580_003	0	0	0
14588	14588_004	0	0	0
14586	14586_002	0	0	0
14585	14585_003	0	0	0
14586	14586_003	0	0	0
14586	14586_004	60728008	Swollen abdomen
14581	14581_001	0	0	0
14572	14572_001	0	0	0
14581	14581_002	0	0	0
14572	14572_002	0	0	0
14569	14569_001	0	0	0
14582	14582_001	0	0	0
14569	14569_002	0	0	0
14582	14582_002	0	0	0
14569	14569_003	0	0	0
14582	14582_003	0	0	0
14569	14569_004	0	0	0
14582	14582_004	35489007	Depressive disorder	imatinib
14569	14569_005	0	0	0
14582	14582_005	0	0	0
14569	14569_006	0	0	0
14582	14582_006	0	0	0
14582	14582_007	0	0	0
14582	14582_008	0	0	0
14582	14582_009	0	0	0
14582	14582_010	0	0	0
14564	14564_001	0	0	0
14582	14582_011	0	0	0
14566	14566_001	0	0	0
14564	14564_002	0	0	0
14582	14582_012	0	0	0
14566	14566_002	0	0	0
14570	14570_001	0	0	0
14566	14566_003	0	0	0
14568	14568_001	0	0	0
14560	14560_001	0	0	0
14562	14562_001	0	0	0
14511	14511_001	0	0	0
14568	14568_002	0	0	0
14560	14560_002	0	0	0
14511	14511_002	0	0	0
14567	14567_001	0	0	0
14565	14565_001	0	0	0
14565	14565_002	0	0	0
14558	14558_001	0	0	0
14559	14559_001	0	0	0
14501	14501_001	0	0	0
14515	14515_001	0	0	0
14559	14559_002	0	0	0
14555	14555_001	0	0	0
14557	14557_001	0	0	0
14557	14557_002	0	0	0
14557	14557_003	0	0	0
14555	14555_002	0	0	0
14525	14525_001	0	0	0
14557	14557_004	0	0	0
14555	14555_003	0	0	0
14557	14557_005	0	0	0
14525	14525_002	0	0	0
14555	14555_004	0	0	0
14555	14555_005	0	0	0
14553	14553_001	0	0	0
14553	14553_002	0	0	0
14553	14553_003	0	0	0
14550	14550_001	0	0	0
14546	14546_001	0	0	0
14548	14548_001	0	0	0
14546	14546_002	0	0	0
14543	14543_001	0	0	0
14546	14546_003	0	0	0
14539	14539_001	0	0	0
14548	14548_002	0	0	0
14537	14537_001	0	0	0
14543	14543_002	0	0	0
14548	14548_003	0	0	0
14537	14537_002	0	0	0
14539	14539_002	55300003	Cramp	imatinib
14529	14529_001	0	0	0
14551	14551_001	0	0	0
14551	14551_002	0	0	0
14547	14547_001	0	0	0
14544	14544_001	0	0	0
14540	14540_001	0	0	0
14536	14536_001	0	0	0
14544	14544_002	0	0	0
14545	14545_001	0	0	0
14545	14545_002	0	0	0
14527	14527_001	0	0	0
14523	14523_001	48285002	Swearing	sunitinib
14523	14523_001	271807003	Eruption	sunitinib
14545	14545_003	0	0	0
14527	14527_002	0	0	0
14523	14523_002	0	0	0
14545	14545_004	0	0	0
14527	14527_003	0	0	0
14523	14523_003	0	0	0
14527	14527_004	0	0	0
14523	14523_004	43339004	Hypokalemia	sunitinib
14523	14523_004	45007003	Low blood pressure	sunitinib
14523	14523_004	271807003	Eruption	sunitinib
14526	14526_001	84229001	Fatigue	imatinib
14526	14526_002	0	0	0
14526	14526_003	0	0	0
14526	14526_004	0	0	0
14526	14526_005	0	0	0
14526	14526_006	0	0	0
14526	14526_007	0	0	0
14526	14526_008	0	0	0
14526	14526_009	0	0	0
14526	14526_010	193462001	Insomnia	imatinib
14526	14526_010	49563000	Periorbital edema	imatinib
14526	14526_010	248268002	Tires quickly	imatinib
14526	14526_010	224960004	Tired	imatinib
14526	14526_011	49563000	Periorbital edema	imatinib
14526	14526_012	247442005	Broken skin	imatinib
14526	14526_012	267038008	Edema	imatinib
14503	14503_001	0	0	0
14503	14503_002	0	0	0
14528	14528_001	0	0	0
14513	14513_001	0	0	0
14517	14517_001	0	0	0
14528	14528_002	0	0	0
14517	14517_002	0	0	0
14517	14517_003	0	0	0
14517	14517_004	0	0	0
14506	14506_001	0	0	0
14509	14509_001	22253000	Pain
14509	14509_002	0	0	0
14506	14506_002	0	0	0
14509	14509_003	0	0	0
14509	14509_004	0	0	0
14516	14516_001	0	0	0
14505	14505_001	0	0	0
14504	14504_001	0	0	0
14488	14488_001	0	0	0
14490	14490_001	0	0	0
14514	14514_001	0	0	0
14488	14488_002	0	0	0
14496	14496_001	0	0	0
14514	14514_002	422587007	Nausea	imatinib
14488	14488_003	0	0	0
14496	14496_002	0	0	0
14490	14490_002	0	0	0
14514	14514_003	0	0	0
14488	14488_004	0	0	0
14493	14493_001	0	0	0
14490	14490_003	0	0	0
14514	14514_004	0	0	0
14496	14496_003	0	0	0
14490	14490_004	0	0	0
14493	14493_002	0	0	0
14490	14490_005	0	0	0
14493	14493_003	0	0	0
14493	14493_004	0	0	0
14493	14493_005	0	0	0
14493	14493_006	0	0	0
14489	14489_001	0	0	0
14489	14489_002	0	0	0
14469	14469_001	271807003	Eruption	imatinib
14466	14466_001	0	0	0
14414	14414_001	82272006	Common cold	imatinib
14414	14414_002	55300003	Cramp	imatinib
14414	14414_002	45177002	Swelling of structure of eye	imatinib
14414	14414_002	25416002	Peripheral neuralgia	imatinib
14414	14414_002	416377005	Port-wine stain of skin	imatinib
14414	14414_003	0	0	0
14414	14414_004	0	0	0
14462	14462_001	0	0	0
14447	14447_001	0	0	0
14446	14446_001	0	0	0
14464	14464_001	0	0	0
14462	14462_002	0	0	0
14447	14447_002	0	0	0
14446	14446_002	0	0	0
14462	14462_003	0	0	0
14468	14468_001	0	0	0
14456	14456_001	0	0	0
14468	14468_002	0	0	0
14456	14456_002	0	0	0
14468	14468_003	0	0	0
14456	14456_003	0	0	0
14468	14468_004	0	0	0
14468	14468_005	84229001	Fatigue	imatinib
14468	14468_005	162397003	Pain in throat	imatinib
14468	14468_006	0	0	0
14468	14468_007	0	0	0
14458	14458_001	0	0	0
14458	14458_002	0	0	0
14458	14458_003	0	0	0
14429	14429_001	0	0	0
14417	14417_001	55300003	Cramp	imatinib
14417	14417_002	0	0	0
14417	14417_003	0	0	0
14431	14431_001	0	0	0
14428	14428_001	0	0	0
14428	14428_002	0	0	0
14428	14428_003	0	0	0
14428	14428_004	0	0	0
14442	14442_001	0	0	0
14442	14442_002	0	0	0
14429	14429_002	0	0	0
14417	14417_004	0	0	0
14428	14428_005	0	0	0
14428	14428_006	0	0	0
14417	14417_005	0	0	0
14417	14417_006	0	0	0
14423	14423_001	449918009	Cramp in lower leg	imatinib
14423	14423_001	62315008	Diarrhea	imatinib
14423	14423_002	0	0	0
14423	14423_003	0	0	0
14403	14403_001	0	0	0
14423	14423_004	0	0	0
14423	14423_005	0	0	0
14423	14423_006	0	0	0
14418	14418_001	0	0	0
14422	14422_001	0	0	0
14418	14418_002	0	0	0
14417	14417_007	0	0	0
14417	14417_008	55300003	Cramp	imatinib
14417	14417_008	21522001	Abdominal pain	imatinib
14418	14418_003	0	0	0
14417	14417_009	0	0	0
14418	14418_004	0	0	0
14418	14418_005	0	0	0
14418	14418_006	0	0	0
14403	14403_002	0	0	0
14415	14415_001	0	0	0
14410	14410_001	0	0	0
14370	14370_001	0	0	0
14370	14370_002	0	0	0
14370	14370_003	0	0	0
14370	14370_004	0	0	0
14370	14370_005	0	0	0
14370	14370_006	0	0	0
14370	14370_007	0	0	0
14411	14411_001	0	0	0
14404	14404_001	0	0	0
14404	14404_002	0	0	0
14404	14404_003	0	0	0
14404	14404_004	0	0	0
14370	14370_008	0	0	0
14409	14409_001	0	0	0
14408	14408_001	0	0	0
14370	14370_009	0	0	0
14370	14370_010	0	0	0
14407	14407_001	0	0	0
14407	14407_002	0	0	0
14407	14407_003	0	0	0
14406	14406_001	0	0	0
14406	14406_002	0	0	0
14406	14406_003	0	0	0
14404	14404_005	0	0	0
14403	14403_003	0	0	0
14404	14404_006	0	0	0
14404	14404_007	0	0	0
14404	14404_008	0	0	0
14404	14404_009	0	0	0
14404	14404_010	0	0	0
14404	14404_011	0	0	0
14397	14397_001	0	0	0
14397	14397_002	0	0	0
14392	14392_001	0	0	0
14401	14401_001	0	0	0
14401	14401_002	0	0	0
14401	14401_003	0	0	0
14392	14392_002	0	0	0
14401	14401_004	0	0	0
14399	14399_001	0	0	0
14398	14398_001	0	0	0
14397	14397_003	0	0	0
14398	14398_002	0	0	0
14395	14395_001	0	0	0
14395	14395_002	0	0	0
14371	14371_001	0	0	0
14371	14371_002	0	0	0
14371	14371_003	0	0	0
14371	14371_004	0	0	0
14393	14393_001	0	0	0
14385	14385_001	0	0	0
14392	14392_008	0	0	0
14385	14385_002	0	0	0
14392	14392_009	0	0	0
14391	14391_001	0	0	0
14390	14390_001	0	0	0
14385	14385_003	0	0	0
14384	14384_001	0	0	0
14384	14384_002	62315008	Diarrhea	imatinib
14384	14384_003	0	0	0
14384	14384_004	0	0	0
14385	14385_004	0	0	0
14388	14388_001	0	0	0
14386	14386_001	0	0	0
14385	14385_005	0	0	0
14386	14386_002	0	0	0
14386	14386_003	0	0	0
14385	14385_006	0	0	0
14369	14369_001	0	0	0
14369	14369_002	0	0	0
14384	14384_005	0	0	0
14384	14384_006	0	0	0
14384	14384_007	0	0	0
14384	14384_008	0	0	0
14383	14383_001	0	0	0
14383	14383_002	0	0	0
14383	14383_003	0	0	0
14383	14383_004	0	0	0
14383	14383_005	0	0	0
14371	14371_005	0	0	0
14381	14381_001	34436003	Blood in urine	imatinib
14381	14381_001	22253000	Pain	imatinib
14381	14381_001	4740000	Herpes zoster	imatinib
14381	14381_002	0	0	0
14381	14381_003	4740000	Herpes zoster	imatinib
14371	14371_006	0	0	0
14371	14371_007	0	0	0
14381	14381_004	0	0	0
14378	14378_001	0	0	0
14378	14378_002	0	0	0
14371	14371_008	0	0	0
14371	14371_009	0	0	0
14371	14371_010	0	0	0
14369	14369_003	0	0	0
14369	14369_004	0	0	0
14369	14369_005	0	0	0
14370	14370_011	84229001	Fatigue	imatinib
14370	14370_011	449918009	Cramp in lower leg	imatinib
14370	14370_012	84229001	Fatigue	imatinib
14369	14369_006	0	0	0
14371	14371_011	0	0	0
14375	14375_001	274141009	Tendon contracture
14375	14375_002	0	0	0
14370	14370_013	0	0	0
14375	14375_003	47933007	Foot pain
14371	14371_012	0	0	0
14372	14372_001	0	0	0
14372	14372_002	0	0	0
14371	14371_013	0	0	0
14370	14370_014	0	0	0
14370	14370_015	0	0	0
14364	14364_001	0	0	0
14364	14364_002	0	0	0
14364	14364_003	0	0	0
14364	14364_004	84229001	Fatigue	imatinib
14364	14364_005	0	0	0
14360	14360_001	285303006	Racing thoughts	imatinib
14363	14363_001	0	0	0
14358	14358_001	0	0	0
14362	14362_001	0	0	0
14362	14362_002	0	0	0
14363	14363_002	0	0	0
14360	14360_002	0	0	0
14361	14361_001	0	0	0
14363	14363_003	0	0	0
14361	14361_002	0	0	0
14361	14361_003	0	0	0
14361	14361_004	0	0	0
14362	14362_003	0	0	0
14361	14361_005	0	0	0
14360	14360_003	0	0	0
14360	14360_004	0	0	0
14356	14356_001	0	0	0
14358	14358_002	0	0	0
14358	14358_003	0	0	0
14358	14358_004	0	0	0
14358	14358_005	0	0	0
14357	14357_001	0	0	0
14356	14356_002	0	0	0
14357	14357_002	422587007	Nausea
14357	14357_002	300306001	Stomach problem
14357	14357_002	162076009	Excessive upper gastrointestinal gas
14356	14356_003	0	0	0
14355	14355_001	0	0	0
14355	14355_002	0	0	0
14352	14352_001	0	0	0
14354	14354_001	0	0	0
14354	14354_002	0	0	0
14354	14354_003	0	0	0
14354	14354_004	0	0	0
14352	14352_002	0	0	0
14352	14352_003	0	0	0
14353	14353_001	0	0	0
14353	14353_002	0	0	0
14353	14353_003	0	0	0
14353	14353_004	0	0	0
14352	14352_004	0	0	0
14350	14350_001	0	0	0
14351	14351_001	0	0	0
14349	14349_001	0	0	0
14349	14349_002	0	0	0
14349	14349_003	0	0	0
14349	14349_004	0	0	0
14349	14349_005	0	0	0
14346	14346_001	0	0	0
14346	14346_002	0	0	0
14346	14346_003	0	0	0
14346	14346_004	0	0	0
14324	14324_001	0	0	0
14344	14344_001	0	0	0
14336	14336_001	0	0	0
14336	14336_002	4740000	Herpes zoster	imatinib
14336	14336_003	0	0	0
14336	14336_004	0	0	0
14336	14336_005	0	0	0
14336	14336_006	0	0	0
14329	14329_001	0	0	0
14329	14329_002	0	0	0
14341	14341_001	0	0	0
14341	14341_002	0	0	0
14324	14324_002	0	0	0
14340	14340_001	0	0	0
14336	14336_007	0	0	0
14336	14336_008	0	0	0
14324	14324_003	0	0	0
14329	14329_003	0	0	0
14325	14325_001	0	0	0
14325	14325_002	0	0	0
14325	14325_003	0	0	0
14325	14325_004	0	0	0
14325	14325_005	0	0	0
14325	14325_006	0	0	0
14324	14324_004	0	0	0
14329	14329_004	0	0	0
14325	14325_007	0	0	0
14324	14324_005	0	0	0
14327	14327_001	0	0	0
14325	14325_008	0	0	0
14326	14326_001	0	0	0
14326	14326_002	0	0	0
14326	14326_003	0	0	0
14325	14325_009	0	0	0
14325	14325_010	0	0	0
14326	14326_004	0	0	0
14326	14326_005	0	0	0
14326	14326_006	0	0	0
14319	14319_001	0	0	0
14319	14319_002	0	0	0
14319	14319_003	0	0	0
14319	14319_004	22253000	Pain	imatinib
14319	14319_005	0	0	0
14319	14319_006	0	0	0
14319	14319_007	0	0	0
14319	14319_008	0	0	0
14319	14319_009	0	0	0
14319	14319_010	0	0	0
14319	14319_011	0	0	0
14319	14319_012	0	0	0
14320	14320_001	0	0	0
14320	14320_002	0	0	0
14320	14320_003	0	0	0
14320	14320_004	0	0	0
14320	14320_005	0	0	0
14320	14320_006	0	0	0
14319	14319_013	0	0	0
14319	14319_014	0	0	0
14318	14318_001	0	0	0
14318	14318_002	0	0	0
14315	14315_001	0	0	0
14312	14312_001	0	0	0
14312	14312_002	0	0	0
14312	14312_003	0	0	0
14315	14315_002	0	0	0
14315	14315_003	0	0	0
14312	14312_004	0	0	0
14312	14312_005	0	0	0
14312	14312_006	0	0	0
14312	14312_007	0	0	0
14312	14312_008	0	0	0
14312	14312_009	0	0	0
14312	14312_010	0	0	0
14304	14304_001	0	0	0
14304	14304_002	0	0	0
14304	14304_003	0	0	0
14304	14304_004	0	0	0
14303	14303_001	0	0	0
14303	14303_002	0	0	0
14307	14307_001	0	0	0
14303	14303_003	0	0	0
14304	14304_005	0	0	0
14304	14304_006	0	0	0
14305	14305_001	0	0	0
14305	14305_002	0	0	0
14304	14304_007	0	0	0
14303	14303_004	0	0	0
14303	14303_005	0	0	0
14302	14302_001	0	0	0
14301	14301_001	0	0	0
14301	14301_002	0	0	0
14302	14302_002	0	0	0
14301	14301_003	0	0	0
14300	14300_001	0	0	0
14295	14295_001	0	0	0
14295	14295_002	0	0	0
14295	14295_003	0	0	0
14295	14295_004	16001004	Otalgia	imatinib
14295	14295_005	0	0	0
14297	14297_001	0	0	0
14295	14295_006	420103007	Watery eye	imatinib
14295	14295_007	0	0	0
14219	14219_001	0	0	0
14219	14219_002	0	0	0
14219	14219_003	65124004	Swelling	imatinib
14219	14219_004	422587007	Nausea	imatinib
14293	14293_001	0	0	0
14293	14293_002	0	0	0
14293	14293_003	0	0	0
14293	14293_004	0	0	0
14293	14293_005	0	0	0
14293	14293_006	0	0	0
14293	14293_007	0	0	0
14284	14284_001	0	0	0
14292	14292_001	0	0	0
14292	14292_002	0	0	0
14284	14284_002	0	0	0
14284	14284_003	0	0	0
14284	14284_004	0	0	0
14289	14289_001	0	0	0
14289	14289_002	0	0	0
14289	14289_003	0	0	0
14289	14289_004	0	0	0
14289	14289_005	0	0	0
14289	14289_006	0	0	0
14289	14289_007	0	0	0
14289	14289_008	0	0	0
14289	14289_009	0	0	0
14289	14289_010	0	0	0
14289	14289_011	0	0	0
14284	14284_005	0	0	0
14289	14289_012	0	0	0
14289	14289_013	0	0	0
14289	14289_014	0	0	0
14289	14289_015	0	0	0
14289	14289_016	0	0	0
14289	14289_017	0	0	0
14284	14284_006	0	0	0
14284	14284_007	0	0	0
14285	14285_001	0	0	0
14284	14284_008	373932008	Feels hot	sunitinib
14284	14284_008	38341003	Hypertensive disorder	sunitinib
14284	14284_008	403638003	Palmar-Plantar Erythrodysesthesia	sunitinib
14284	14284_008	47933007	Foot pain	sunitinib
14275	14275_001	56317004	Alopecia	imatinib
14280	14280_001	0	0	0
14275	14275_002	56317004	Alopecia	imatinib
14280	14280_002	0	0	0
14275	14275_003	56317004	Alopecia	imatinib
14281	14281_001	0	0	0
14275	14275_004	56317004	Alopecia	imatinib
14281	14281_002	0	0	0
14281	14281_003	0	0	0
14281	14281_004	0	0	0
14280	14280_003	0	0	0
14268	14268_001	0	0	0
14268	14268_002	224960004	Tired	imatinib
14268	14268_003	224960004	Tired	imatinib
14268	14268_004	224960004	Tired	imatinib
14263	14263_001	0	0	0
14263	14263_002	0	0	0
14270	14270_001	0	0	0
14270	14270_002	0	0	0
14270	14270_003	0	0	0
14270	14270_004	0	0	0
14270	14270_005	129154003	Hematologic neoplasm	imatinib
14270	14270_006	0	0	0
14270	14270_007	0	0	0
14270	14270_008	0	0	0
14270	14270_009	0	0	0
14270	14270_010	0	0	0
14270	14270_011	0	0	0
14278	14278_001	0	0	0
14275	14275_005	14304000	Disorder of thyroid gland	imatinib
14275	14275_005	56317004	Alopecia	imatinib
14275	14275_005	82272006	Common cold	imatinib
14275	14275_005	224960004	Tired	imatinib
14275	14275_006	16386004	Dry skin	imatinib
14275	14275_007	0	0	0
14275	14275_008	5935008	Oral contraception	imatinib
14270	14270_012	0	0	0
14274	14274_001	0	0	0
14274	14274_002	0	0	0
14263	14263_003	0	0	0
14263	14263_004	0	0	0
14257	14257_001	0	0	0
14257	14257_002	0	0	0
14257	14257_003	0	0	0
14257	14257_004	0	0	0
14257	14257_005	0	0	0
14270	14270_013	0	0	0
14268	14268_005	422587007	Nausea	imatinib
14268	14268_005	224960004	Tired	imatinib
14268	14268_006	279039007	Low back pain	imatinib
14263	14263_005	0	0	0
14263	14263_006	0	0	0
14261	14261_001	0	0	0
14261	14261_002	0	0	0
14259	14259_001	0	0	0
14254	14254_001	0	0	0
14257	14257_006	90708001	Kidney disease	imatinib
14257	14257_007	0	0	0
14255	14255_001	0	0	0
14256	14256_001	0	0	0
14254	14254_002	0	0	0
14254	14254_003	0	0	0
14254	14254_004	0	0	0
14254	14254_005	0	0	0
14254	14254_006	0	0	0
14254	14254_007	0	0	0
14255	14255_002	0	0	0
14254	14254_008	0	0	0
14254	14254_009	0	0	0
14254	14254_010	0	0	0
14254	14254_011	0	0	0
14253	14253_001	0	0	0
14253	14253_002	0	0	0
14253	14253_003	0	0	0
14253	14253_004	0	0	0
14253	14253_005	0	0	0
14221	14221_001	449918009	Cramp in lower leg
14221	14221_002	55300003	Cramp
14221	14221_003	0	0	0
14253	14253_006	0	0	0
14253	14253_007	0	0	0
14253	14253_008	0	0	0
14253	14253_009	0	0	0
14229	14229_001	0	0	0
14252	14252_001	0	0	0
14229	14229_002	37471005	Extrinsic allergic alveolitis	imatinib
14252	14252_002	0	0	0
14245	14245_001	0	0	0
14245	14245_002	0	0	0
14245	14245_003	0	0	0
14245	14245_004	0	0	0
14245	14245_005	0	0	0
14245	14245_006	0	0	0
14245	14245_007	0	0	0
14245	14245_008	0	0	0
14245	14245_009	0	0	0
14245	14245_010	0	0	0
14203	14203_001	0	0	0
14203	14203_002	271801002	Taste sense altered	imatinib
14245	14245_011	0	0	0
14219	14219_005	0	0	0
14219	14219_006	91019004	Paresthesia	imatinib
14243	14243_001	0	0	0
14243	14243_002	0	0	0
14243	14243_003	0	0	0
14243	14243_004	0	0	0
14241	14241_001	0	0	0
14219	14219_007	0	0	0
14239	14239_001	56317004	Alopecia	imatinib
14239	14239_002	56317004	Alopecia	imatinib
14237	14237_001	0	0	0
14219	14219_008	48167000	Amnesia	imatinib
14219	14219_009	0	0	0
14200	14200_001	0	0	0
14200	14200_002	0	0	0
14235	14235_001	0	0	0
14235	14235_002	0	0	0
14200	14200_003	0	0	0
14200	14200_004	0	0	0
14200	14200_005	16331000	Heartburn	imatinib
14200	14200_005	22253000	Pain	imatinib
14200	14200_005	102608004	Excessive appetite	imatinib
14200	14200_006	161891005	Backache	imatinib
14200	14200_007	0	0	0
14200	14200_008	48532005	Muscle strain	imatinib
14200	14200_009	22253000	Pain	imatinib
14200	14200_010	0	0	0
14200	14200_011	0	0	0
14200	14200_012	45326000	Shoulder pain	imatinib
14233	14233_001	0	0	0
14224	14224_001	0	0	0
14224	14224_002	0	0	0
14232	14232_001	0	0	0
14232	14232_002	0	0	0
14232	14232_003	0	0	0
14232	14232_004	0	0	0
14229	14229_003	371405004	Disorder of eye	imatinib
14229	14229_003	27550009	Vascular disorder	imatinib
14206	14206_001	0	0	0
14221	14221_004	68962001	Muscle pain
14206	14206_002	0	0	0
14206	14206_003	0	0	0
14206	14206_004	0	0	0
14221	14221_005	0	0	0
14216	14216_001	0	0	0
14221	14221_006	422587007	Nausea	imatinib
14221	14221_007	0	0	0
14221	14221_008	0	0	0
14221	14221_009	0	0	0
14219	14219_010	0	0	0
14214	14214_001	0	0	0
14217	14217_001	0	0	0
14211	14211_001	0	0	0
14211	14211_002	0	0	0
14211	14211_003	0	0	0
14207	14207_001	0	0	0
14207	14207_002	0	0	0
14212	14212_001	0	0	0
14212	14212_002	0	0	0
14211	14211_004	0	0	0
14192	14192_001	0	0	0
14192	14192_002	0	0	0
14192	14192_003	0	0	0
14192	14192_004	0	0	0
14206	14206_005	0	0	0
14206	14206_006	0	0	0
14206	14206_007	0	0	0
14205	14205_001	0	0	0
14205	14205_002	0	0	0
14205	14205_003	0	0	0
14205	14205_004	0	0	0
14206	14206_008	0	0	0
14207	14207_003	0	0	0
14207	14207_004	0	0	0
14207	14207_005	0	0	0
14206	14206_009	0	0	0
14194	14194_001	0	0	0
14194	14194_002	0	0	0
14194	14194_003	0	0	0
14204	14204_001	0	0	0
14204	14204_002	0	0	0
14204	14204_003	0	0	0
14204	14204_004	0	0	0
14204	14204_005	0	0	0
14203	14203_003	0	0	0
14200	14200_013	0	0	0
14200	14200_014	0	0	0
14200	14200_015	0	0	0
14193	14193_001	0	0	0
14193	14193_002	0	0	0
14193	14193_003	0	0	0
14185	14185_001	161873000	Heavy legs	imatinib
14185	14185_001	6077001	Foot-drop	imatinib
14185	14185_002	449918009	Cramp in lower leg	imatinib
14185	14185_003	0	0	0
14198	14198_001	0	0	0
14185	14185_004	55300003	Cramp	imatinib
14185	14185_005	0	0	0
14185	14185_006	0	0	0
14186	14186_001	0	0	0
14185	14185_007	0	0	0
14186	14186_002	0	0	0
14186	14186_003	56317004	Alopecia	imatinib
14186	14186_004	14304000	Disorder of thyroid gland	imatinib
14186	14186_004	56317004	Alopecia	imatinib
14196	14196_001	417163006	Traumatic AND/OR non-traumatic injury	sunitinib
14196	14196_002	0	0	0
14196	14196_003	43339004	Hypokalemia	imatinib
14196	14196_004	0	0	0
14196	14196_005	0	0	0
14196	14196_006	0	0	0
14196	14196_007	0	0	0
14196	14196_008	0	0	0
14196	14196_009	0	0	0
14196	14196_010	0	0	0
14196	14196_011	0	0	0
14195	14195_001	0	0	0
14194	14194_004	0	0	0
14190	14190_001	0	0	0
14189	14189_001	0	0	0
14189	14189_002	10601006	Pain in lower limb
14193	14193_004	0	0	0
14193	14193_005	0	0	0
14193	14193_006	0	0	0
14192	14192_005	0	0	0
14192	14192_006	162076009	Excessive upper gastrointestinal gas
14189	14189_003	0	0	0
14189	14189_004	65124004	Swelling	nilotinib
14189	14189_004	62909004	Ectropion	imatinib
14189	14189_004	49563000	Periorbital edema	imatinib
14191	14191_001	0	0	0
14189	14189_005	49563000	Periorbital edema	imatinib
14190	14190_002	0	0	0
14189	14189_006	0	0	0
14189	14189_007	0	0	0
14187	14187_001	0	0	0
14187	14187_002	0	0	0
14187	14187_003	0	0	0
14182	14182_001	0	0	0
14182	14182_002	0	0	0
14182	14182_003	0	0	0
14182	14182_004	0	0	0
14182	14182_005	0	0	0
14182	14182_006	0	0	0
14182	14182_007	0	0	0
14187	14187_004	0	0	0
14182	14182_008	0	0	0
14182	14182_009	0	0	0
14182	14182_010	68962001	Muscle pain	imatinib
14182	14182_011	0	0	0
14182	14182_012	0	0	0
14185	14185_008	0	0	0
14158	14158_001	0	0	0
14158	14158_002	0	0	0
14158	14158_003	0	0	0
14182	14182_013	0	0	0
14182	14182_014	0	0	0
14183	14183_001	0	0	0
14183	14183_002	0	0	0
14182	14182_015	429040005	Ulcer	imatinib
14175	14175_001	0	0	0
14175	14175_002	0	0	0
14175	14175_003	0	0	0
14178	14178_001	0	0	0
14178	14178_002	0	0	0
14175	14175_004	0	0	0
14178	14178_003	0	0	0
14178	14178_004	0	0	0
14175	14175_005	422587007	Nausea	imatinib
14175	14175_005	38341003	Hypertensive disorder	sunitinib
14175	14175_006	0	0	0
14178	14178_005	0	0	0
14178	14178_006	0	0	0
14178	14178_007	0	0	0
14178	14178_008	0	0	0
14175	14175_007	0	0	0
14177	14177_001	0	0	0
14176	14176_001	0	0	0
14176	14176_002	0	0	0
14176	14176_003	0	0	0
14175	14175_008	0	0	0
13766	13766_001	0	0	0
13356	13356_001	0	0	0
14521	14521_001	0	0	0
14521	14521_002	0	0	0
14521	14521_003	0	0	0
14521	14521_004	0	0	0
14158	14158_004	0	0	0
14158	14158_005	0	0	0
14173	14173_001	0	0	0
14172	14172_001	0	0	0
14170	14170_001	0	0	0
14172	14172_002	0	0	0
14172	14172_003	0	0	0
14170	14170_002	0	0	0
14171	14171_001	0	0	0
14170	14170_003	0	0	0
14159	14159_001	0	0	0
14159	14159_002	0	0	0
14159	14159_003	0	0	0
14164	14164_001	0	0	0
14164	14164_002	0	0	0
14158	14158_006	0	0	0
14155	14155_001	0	0	0
14155	14155_002	0	0	0
14155	14155_003	0	0	0
14155	14155_004	0	0	0
14155	14155_005	0	0	0
14155	14155_006	0	0	0
14155	14155_007	0	0	0
14155	14155_008	0	0	0
14155	14155_009	0	0	0
14153	14153_001	0	0	0
14153	14153_002	0	0	0
14152	14152_001	0	0	0
14152	14152_002	0	0	0
14152	14152_003	0	0	0
14151	14151_001	0	0	0
14151	14151_002	0	0	0
14151	14151_003	0	0	0
14151	14151_004	0	0	0
14151	14151_005	0	0	0
14151	14151_006	0	0	0
14151	14151_007	0	0	0
14151	14151_008	0	0	0
14151	14151_009	0	0	0
14151	14151_010	0	0	0
14151	14151_011	0	0	0
14151	14151_012	162397003	Pain in throat	imatinib
14151	14151_013	0	0	0
14151	14151_014	0	0	0
14151	14151_015	0	0	0
14151	14151_016	0	0	0
14145	14145_001	0	0	0
14127	14127_001	0	0	0
14127	14127_002	0	0	0
14127	14127_003	0	0	0
14127	14127_004	0	0	0
14127	14127_005	0	0	0
14127	14127_006	0	0	0
14145	14145_002	0	0	0
14145	14145_003	0	0	0
14145	14145_004	0	0	0
14145	14145_005	0	0	0
14145	14145_006	0	0	0
14145	14145_007	0	0	0
14148	14148_001	0	0	0
14148	14148_002	0	0	0
14133	14133_001	84229001	Fatigue
14133	14133_002	0	0	0
14133	14133_003	0	0	0
14127	14127_007	0	0	0
14127	14127_008	22253000	Pain
14145	14145_008	0	0	0
14145	14145_009	0	0	0
14145	14145_010	0	0	0
14145	14145_011	0	0	0
14145	14145_012	0	0	0
14127	14127_009	22253000	Pain
14127	14127_010	0	0	0
14143	14143_001	0	0	0
14143	14143_002	0	0	0
14143	14143_003	0	0	0
14127	14127_011	0	0	0
14127	14127_012	22253000	Pain	imatinib
14141	14141_001	249966004	Spasmodic movement	imatinib
14141	14141_001	420103007	Watery eye	imatinib
14141	14141_002	0	0	0
14141	14141_003	0	0	0
14141	14141_004	699377006	Twitching eye	imatinib
14141	14141_005	0	0	0
14127	14127_013	22253000	Pain	imatinib
14139	14139_001	0	0	0
14139	14139_002	0	0	0
14141	14141_006	699377006	Twitching eye	imatinib
14140	14140_001	0	0	0
14139	14139_003	0	0	0
14139	14139_004	0	0	0
14139	14139_005	0	0	0
14139	14139_006	0	0	0
14139	14139_007	0	0	0
14111	14111_001	0	0	0
14111	14111_002	0	0	0
14111	14111_003	49563000	Periorbital edema	imatinib
14111	14111_003	55300003	Cramp	imatinib
14129	14129_001	0	0	0
14111	14111_004	0	0	0
14111	14111_005	0	0	0
14135	14135_001	0	0	0
14111	14111_006	0	0	0
14133	14133_004	0	0	0
14133	14133_005	0	0	0
14133	14133_006	0	0	0
14133	14133_007	0	0	0
14133	14133_008	0	0	0
14135	14135_002	0	0	0
14133	14133_009	0	0	0
14133	14133_010	0	0	0
14134	14134_001	0	0	0
14133	14133_011	0	0	0
14133	14133_012	0	0	0
14123	14123_001	0	0	0
14123	14123_002	0	0	0
14123	14123_003	0	0	0
14123	14123_004	0	0	0
14123	14123_005	0	0	0
14130	14130_001	0	0	0
14123	14123_006	0	0	0
14126	14126_001	0	0	0
14126	14126_002	0	0	0
14126	14126_003	0	0	0
14126	14126_004	0	0	0
14126	14126_005	0	0	0
14126	14126_006	0	0	0
14111	14111_007	49563000	Periorbital edema	imatinib
14111	14111_007	271807003	Eruption	imatinib
14111	14111_007	224960004	Tired	imatinib
14111	14111_007	58554001	Empyema of pleura	imatinib
14129	14129_002	0	0	0
14127	14127_014	0	0	0
14127	14127_015	0	0	0
14126	14126_007	0	0	0
14126	14126_008	0	0	0
14126	14126_009	0	0	0
14124	14124_001	0	0	0
14126	14126_010	0	0	0
14111	14111_008	0	0	0
14124	14124_002	0	0	0
14123	14123_007	0	0	0
14113	14113_001	0	0	0
14113	14113_002	0	0	0
14113	14113_003	0	0	0
14120	14120_001	0	0	0
14119	14119_001	0	0	0
14119	14119_002	0	0	0
14119	14119_003	0	0	0
14119	14119_004	0	0	0
14111	14111_009	0	0	0
14118	14118_001	0	0	0
14118	14118_002	0	0	0
14111	14111_010	75183008	Abnormal liver function	imatinib
14115	14115_001	0	0	0
14115	14115_002	0	0	0
14115	14115_003	35489007	Depressive disorder
14115	14115_004	0	0	0
14115	14115_005	0	0	0
14116	14116_001	0	0	0
14115	14115_006	0	0	0
14115	14115_007	0	0	0
14115	14115_008	0	0	0
14115	14115_009	0	0	0
14112	14112_001	0	0	0
14115	14115_010	0	0	0
14115	14115_011	0	0	0
14113	14113_004	0	0	0
14112	14112_002	0	0	0
14112	14112_003	0	0	0
14111	14111_011	0	0	0
14108	14108_001	0	0	0
14108	14108_002	0	0	0
14108	14108_003	0	0	0
14108	14108_004	0	0	0
14108	14108_005	0	0	0
14108	14108_006	0	0	0
14108	14108_007	162076009	Excessive upper gastrointestinal gas	imatinib
14108	14108_007	39400004	Injury of liver	imatinib
14108	14108_007	116289008	Abdominal bloating	imatinib
14108	14108_008	0	0	0
14108	14108_009	0	0	0
14104	14104_001	0	0	0
14104	14104_002	0	0	0
14104	14104_003	0	0	0
14103	14103_001	0	0	0
14103	14103_002	0	0	0
14104	14104_004	0	0	0
14103	14103_003	0	0	0
14104	14104_005	0	0	0
14104	14104_006	0	0	0
14103	14103_004	0	0	0
14104	14104_007	0	0	0
14104	14104_008	0	0	0
14103	14103_005	0	0	0
14104	14104_009	0	0	0
14101	14101_001	0	0	0
14101	14101_002	0	0	0
14103	14103_006	40700009	Severe intellectual disability	sunitinib
14103	14103_006	62315008	Diarrhea	sunitinib
14103	14103_006	34095006	Dehydration	sunitinib
14103	14103_007	22253000	Pain	sunitinib
14103	14103_008	0	0	0
14103	14103_009	0	0	0
14106	14106_001	0	0	0
14103	14103_010	0	0	0
14103	14103_011	0	0	0
14103	14103_012	0	0	0
14103	14103_013	0	0	0
14103	14103_014	40700009	Severe intellectual disability	sunitinib
14103	14103_014	62315008	Diarrhea	sunitinib
14103	14103_014	84229001	Fatigue	sunitinib
14103	14103_014	79890006	Loss of appetite	sunitinib
14103	14103_015	0	0	0
14100	14100_001	0	0	0
14106	14106_002	0	0	0
14100	14100_002	0	0	0
14100	14100_003	0	0	0
14100	14100_004	0	0	0
14100	14100_005	0	0	0
14100	14100_006	0	0	0
14100	14100_007	0	0	0
14100	14100_008	0	0	0
14103	14103_016	0	0	0
14103	14103_017	0	0	0
14103	14103_018	0	0	0
14103	14103_019	80313002	Palpitations	nilotinib
14103	14103_020	0	0	0
14102	14102_001	0	0	0
14104	14104_010	0	0	0
14102	14102_002	0	0	0
14102	14102_003	0	0	0
14102	14102_004	0	0	0
14103	14103_021	0	0	0
14103	14103_022	0	0	0
14102	14102_005	0	0	0
8835	8835_001	0	0	0
14100	14100_009	0	0	0
14100	14100_010	0	0	0
14100	14100_011	0	0	0
14100	14100_012	0	0	0
14098	14098_001	0	0	0
14095	14095_001	0	0	0
14098	14098_002	0	0	0
8835	8835_002	0	0	0
14098	14098_003	0	0	0
14095	14095_002	0	0	0
14095	14095_003	0	0	0
14095	14095_004	0	0	0
8835	8835_003	0	0	0
8835	8835_004	0	0	0
14092	14092_001	0	0	0
14096	14096_001	0	0	0
14096	14096_002	0	0	0
14092	14092_002	0	0	0
14096	14096_003	0	0	0
14097	14097_001	297142003	Foot swelling	sunitinib
14097	14097_001	161873000	Heavy legs	sunitinib
14096	14096_004	0	0	0
14096	14096_005	0	0	0
14096	14096_006	0	0	0
14096	14096_007	0	0	0
14095	14095_005	0	0	0
14095	14095_006	0	0	0
13996	13996_001	0	0	0
13996	13996_002	0	0	0
13996	13996_003	0	0	0
13996	13996_004	0	0	0
13996	13996_005	0	0	0
13996	13996_006	0	0	0
13996	13996_007	16331000	Heartburn	imatinib
14057	14057_001	0	0	0
14057	14057_002	0	0	0
14057	14057_003	0	0	0
14057	14057_004	0	0	0
14057	14057_005	0	0	0
14057	14057_006	0	0	0
14071	14071_001	0	0	0
14088	14088_001	0	0	0
14088	14088_002	0	0	0
14084	14084_001	0	0	0
14087	14087_001	0	0	0
14084	14084_002	0	0	0
14084	14084_003	0	0	0
14084	14084_004	0	0	0
14071	14071_002	0	0	0
14071	14071_003	0	0	0
14086	14086_001	0	0	0
14073	14073_001	0	0	0
14073	14073_002	0	0	0
14073	14073_003	0	0	0
14073	14073_004	0	0	0
14073	14073_005	0	0	0
14073	14073_006	0	0	0
14073	14073_007	0	0	0
14086	14086_002	0	0	0
14084	14084_005	0	0	0
14084	14084_006	0	0	0
14084	14084_007	0	0	0
14085	14085_001	0	0	0
14073	14073_008	0	0	0
14073	14073_009	0	0	0
14073	14073_010	0	0	0
14073	14073_011	0	0	0
14081	14081_001	0	0	0
14077	14077_001	0	0	0
14077	14077_002	0	0	0
14077	14077_003	0	0	0
14073	14073_012	0	0	0
14073	14073_013	0	0	0
14073	14073_014	0	0	0
14073	14073_015	0	0	0
14077	14077_004	0	0	0
14070	14070_001	0	0	0
14070	14070_002	0	0	0
14070	14070_003	0	0	0
14070	14070_004	0	0	0
14070	14070_005	0	0	0
14070	14070_006	0	0	0
14073	14073_016	0	0	0
14057	14057_007	0	0	0
13996	13996_008	0	0	0
14071	14071_004	0	0	0
14070	14070_007	0	0	0
13996	13996_009	0	0	0
14060	14060_001	0	0	0
14060	14060_002	0	0	0
14060	14060_003	422587007	Nausea	imatinib
14060	14060_003	84229001	Fatigue	imatinib
14060	14060_004	422587007	Nausea	imatinib
14060	14060_004	224960004	Tired	imatinib
14061	14061_001	0	0	0
14046	14046_001	0	0	0
14065	14065_001	0	0	0
14065	14065_002	0	0	0
14065	14065_003	0	0	0
14064	14064_001	0	0	0
14064	14064_002	0	0	0
14046	14046_002	0	0	0
14061	14061_002	0	0	0
14062	14062_001	0	0	0
14046	14046_003	0	0	0
14046	14046_004	0	0	0
14046	14046_005	0	0	0
14059	14059_001	0	0	0
14059	14059_002	0	0	0
14059	14059_003	0	0	0
14046	14046_006	0	0	0
14046	14046_007	0	0	0
14046	14046_008	0	0	0
14059	14059_004	0	0	0
14059	14059_005	0	0	0
14059	14059_006	0	0	0
14059	14059_007	0	0	0
14059	14059_008	0	0	0
14059	14059_009	0	0	0
14057	14057_008	0	0	0
14054	14054_001	0	0	0
14054	14054_002	0	0	0
14054	14054_003	0	0	0
14054	14054_004	0	0	0
14054	14054_005	0	0	0
14054	14054_006	0	0	0
14054	14054_007	0	0	0
14054	14054_008	0	0	0
14038	14038_001	0	0	0
14038	14038_002	0	0	0
14047	14047_001	0	0	0
14047	14047_002	0	0	0
14038	14038_003	0	0	0
14038	14038_004	0	0	0
14034	14034_001	0	0	0
14034	14034_002	0	0	0
14052	14052_001	0	0	0
14039	14039_001	0	0	0
14050	14050_001	0	0	0
14039	14039_002	0	0	0
14039	14039_003	0	0	0
14039	14039_004	0	0	0
14050	14050_002	0	0	0
14046	14046_009	0	0	0
14046	14046_010	0	0	0
14049	14049_001	0	0	0
14046	14046_011	0	0	0
14045	14045_001	49727002	Cough	imatinib
14045	14045_002	49727002	Cough	imatinib
14045	14045_003	0	0	0
14047	14047_003	0	0	0
14045	14045_004	0	0	0
14045	14045_005	0	0	0
14047	14047_004	0	0	0
14047	14047_005	0	0	0
14045	14045_006	49727002	Cough	imatinib
14045	14045_006	24184005	Elevated blood pressure	imatinib
14045	14045_007	49727002	Cough	imatinib
13981	13981_001	0	0	0
14045	14045_008	49727002	Cough	imatinib
14046	14046_012	0	0	0
14046	14046_013	0	0	0
14046	14046_014	0	0	0
13981	13981_002	0	0	0
14045	14045_009	0	0	0
13981	13981_003	0	0	0
14045	14045_010	0	0	0
13981	13981_004	0	0	0
14044	14044_001	0	0	0
14044	14044_002	0	0	0
14020	14020_001	0	0	0
14020	14020_002	0	0	0
14020	14020_003	0	0	0
14020	14020_004	0	0	0
14039	14039_005	422587007	Nausea	sunitinib
14020	14020_005	0	0	0
14020	14020_006	0	0	0
14020	14020_007	0	0	0
14034	14034_003	0	0	0
14020	14020_008	0	0	0
14020	14020_009	0	0	0
14035	14035_001	0	0	0
14035	14035_002	0	0	0
14035	14035_003	0	0	0
14035	14035_004	0	0	0
14036	14036_001	0	0	0
14037	14037_001	0	0	0
14020	14020_010	0	0	0
14037	14037_002	0	0	0
14039	14039_006	0	0	0
14038	14038_005	0	0	0
14037	14037_003	0	0	0
14020	14020_011	0	0	0
14036	14036_002	0	0	0
14036	14036_003	0	0	0
14020	14020_012	0	0	0
14020	14020_013	0	0	0
14035	14035_005	0	0	0
14035	14035_006	40917007	Clouded consciousness
14034	14034_004	0	0	0
14030	14030_001	0	0	0
14030	14030_002	0	0	0
14010	14010_001	0	0	0
14010	14010_002	0	0	0
14010	14010_003	0	0	0
14030	14030_003	0	0	0
14010	14010_004	0	0	0
14010	14010_005	0	0	0
14010	14010_006	0	0	0
14010	14010_007	0	0	0
14010	14010_008	0	0	0
14010	14010_009	0	0	0
14010	14010_010	0	0	0
14027	14027_001	0	0	0
14028	14028_001	0	0	0
14028	14028_002	0	0	0
14028	14028_003	0	0	0
14028	14028_004	0	0	0
14028	14028_005	0	0	0
14028	14028_006	0	0	0
14025	14025_001	0	0	0
14025	14025_002	224960004	Tired
14025	14025_003	0	0	0
14025	14025_004	0	0	0
14025	14025_005	0	0	0
14027	14027_002	0	0	0
14010	14010_011	0	0	0
14026	14026_001	0	0	0
14000	14000_001	24184005	Elevated blood pressure	sunitinib
14010	14010_012	0	0	0
14000	14000_002	47933007	Foot pain	sunitinib
14000	14000_002	86276007	Bleeding gums	sunitinib
14000	14000_002	38341003	Hypertensive disorder	sunitinib
14000	14000_003	129154003	Hematologic neoplasm	sunitinib
14000	14000_004	26079004	Tremor	sunitinib
14000	14000_004	22253000	Pain	sunitinib
14000	14000_004	386661006	Fever	sunitinib
14000	14000_004	40733004	Disorder due to infection	sunitinib
14000	14000_004	162143008	Pain in female genitalia	sunitinib
14019	14019_001	0	0	0
14000	14000_005	271811009	Face goes red	sunitinib
14000	14000_005	56317004	Alopecia	sunitinib
14000	14000_006	247566002	Hair color change	imatinib
14025	14025_006	0	0	0
14023	14023_001	0	0	0
14019	14019_002	0	0	0
14023	14023_002	0	0	0
14023	14023_003	0	0	0
14023	14023_004	0	0	0
14023	14023_005	0	0	0
14023	14023_006	0	0	0
14020	14020_014	0	0	0
14020	14020_015	0	0	0
14022	14022_001	0	0	0
14000	14000_007	56317004	Alopecia	sunitinib
14000	14000_007	84229001	Fatigue	sunitinib
14000	14000_007	87715008	Xerostomia	sunitinib
14000	14000_007	62315008	Diarrhea	sunitinib
14000	14000_007	30731004	Glossodynia	sunitinib
14000	14000_008	286378009	Difficulty talking	imatinib
14000	14000_008	59282003	Pulmonary embolism	imatinib
14010	14010_013	0	0	0
14020	14020_016	0	0	0
14010	14010_014	0	0	0
14010	14010_015	0	0	0
14010	14010_016	0	0	0
14010	14010_017	0	0	0
14019	14019_003	0	0	0
14010	14010_018	0	0	0
14018	14018_001	0	0	0
14018	14018_002	0	0	0
14018	14018_003	0	0	0
14018	14018_004	0	0	0
14018	14018_005	0	0	0
14012	14012_001	0	0	0
14012	14012_002	0	0	0
14017	14017_001	267038008	Edema	imatinib
14017	14017_002	0	0	0
14012	14012_003	0	0	0
14017	14017_003	0	0	0
14017	14017_004	0	0	0
14017	14017_005	0	0	0
14010	14010_019	0	0	0
14016	14016_001	0	0	0
14016	14016_002	0	0	0
14016	14016_003	0	0	0
14013	14013_001	0	0	0
14013	14013_002	0	0	0
14013	14013_003	0	0	0
14013	14013_004	0	0	0
14012	14012_004	0	0	0
14013	14013_005	0	0	0
14010	14010_020	0	0	0
14013	14013_006	0	0	0
14013	14013_007	0	0	0
14011	14011_001	0	0	0
14011	14011_002	0	0	0
14011	14011_003	0	0	0
14011	14011_004	0	0	0
14011	14011_005	0	0	0
14011	14011_006	0	0	0
14007	14007_001	0	0	0
14007	14007_002	0	0	0
14011	14011_007	0	0	0
14007	14007_003	0	0	0
14011	14011_008	0	0	0
14011	14011_009	398032003	Loose stool	imatinib
14004	14004_001	0	0	0
14007	14007_004	0	0	0
14004	14004_002	0	0	0
14007	14007_005	0	0	0
14011	14011_010	0	0	0
14010	14010_021	0	0	0
14000	14000_009	16269008	Neuralgia	imatinib
14000	14000_009	62315008	Diarrhea	imatinib
14000	14000_009	79890006	Loss of appetite	imatinib
14000	14000_009	47933007	Foot pain	imatinib
14000	14000_009	403638003	Palmar-Plantar Erythrodysesthesia	imatinib
14000	14000_009	249903005	Difficulty standing up	imatinib
14007	14007_006	0	0	0
14007	14007_007	0	0	0
14007	14007_008	0	0	0
14007	14007_009	0	0	0
14007	14007_010	84229001	Fatigue	imatinib
14007	14007_010	449918009	Cramp in lower leg	imatinib
14007	14007_010	65124004	Swelling	imatinib
14007	14007_010	56317004	Alopecia	imatinib
14000	14000_010	271811009	Face goes red	imatinib
14000	14000_010	56317004	Alopecia	imatinib
14007	14007_011	0	0	0
14008	14008_001	0	0	0
14008	14008_002	0	0	0
14008	14008_003	0	0	0
14008	14008_004	0	0	0
14008	14008_005	0	0	0
14008	14008_006	0	0	0
14007	14007_012	0	0	0
14000	14000_011	0	0	0
14005	14005_001	0	0	0
14000	14000_012	0	0	0
14004	14004_003	0	0	0
14004	14004_004	0	0	0
14004	14004_005	0	0	0
14004	14004_006	0	0	0
14003	14003_001	0	0	0
14003	14003_002	0	0	0
14003	14003_003	0	0	0
13998	13998_001	0	0	0
13998	13998_002	0	0	0
13980	13980_001	0	0	0
13980	13980_002	0	0	0
13980	13980_003	0	0	0
13980	13980_004	0	0	0
13980	13980_005	0	0	0
13980	13980_006	0	0	0
13980	13980_007	0	0	0
13980	13980_008	0	0	0
13980	13980_009	0	0	0
13980	13980_010	0	0	0
13980	13980_011	0	0	0
13980	13980_012	0	0	0
13989	13989_001	421961002	Hypersensitivity reaction	imatinib
13989	13989_001	278528006	Facial swelling	imatinib
13989	13989_002	0	0	0
13989	13989_003	126485001	Urticaria	imatinib
13989	13989_003	278528006	Facial swelling	imatinib
13989	13989_003	399326009	Malignant tumor of urinary bladder	imatinib
13989	13989_004	0	0	0
13989	13989_005	0	0	0
13989	13989_006	0	0	0
13989	13989_007	0	0	0
13989	13989_008	0	0	0
13980	13980_013	0	0	0
13999	13999_001	0	0	0
13996	13996_010	0	0	0
13999	13999_002	0	0	0
13998	13998_003	0	0	0
13998	13998_004	0	0	0
13998	13998_005	0	0	0
13998	13998_006	0	0	0
13997	13997_001	0	0	0
13996	13996_011	0	0	0
13996	13996_012	0	0	0
13989	13989_009	0	0	0
13989	13989_010	0	0	0
13989	13989_011	0	0	0
13993	13993_001	0	0	0
13995	13995_001	0	0	0
13995	13995_002	0	0	0
13989	13989_012	0	0	0
13989	13989_013	0	0	0
13995	13995_003	0	0	0
13995	13995_004	0	0	0
13993	13993_002	0	0	0
13993	13993_003	0	0	0
13993	13993_004	0	0	0
13993	13993_005	0	0	0
13993	13993_006	0	0	0
13993	13993_007	0	0	0
13990	13990_001	0	0	0
13989	13989_014	0	0	0
13989	13989_015	0	0	0
13989	13989_016	0	0	0
13989	13989_017	0	0	0
13989	13989_018	0	0	0
13988	13988_001	0	0	0
13988	13988_002	0	0	0
13988	13988_003	0	0	0
13988	13988_004	0	0	0
13988	13988_005	0	0	0
13988	13988_006	0	0	0
13988	13988_007	0	0	0
13988	13988_008	0	0	0
13987	13987_001	102616008	Painful mouth	sunitinib
13987	13987_002	0	0	0
13986	13986_001	0	0	0
13986	13986_002	56317004	Alopecia	sorafenib
13986	13986_003	56317004	Alopecia	imatinib
13986	13986_004	0	0	0
13986	13986_005	56317004	Alopecia	imatinib
13986	13986_006	56317004	Alopecia	imatinib
13986	13986_006	65124004	Swelling	imatinib
13981	13981_005	0	0	0
13985	13985_001	0	0	0
13985	13985_002	0	0	0
13985	13985_003	0	0	0
13981	13981_006	0	0	0
13985	13985_004	0	0	0
13982	13982_001	40733004	Disorder due to infection	sunitinib
13981	13981_007	0	0	0
13982	13982_002	0	0	0
13982	13982_003	0	0	0
13982	13982_004	0	0	0
13980	13980_014	22253000	Pain	imatinib
13980	13980_015	449918009	Cramp in lower leg	imatinib
13981	13981_008	0	0	0
13981	13981_009	0	0	0
13980	13980_016	0	0	0
13979	13979_001	0	0	0
13979	13979_002	0	0	0
13976	13976_001	0	0	0
13979	13979_003	0	0	0
13980	13980_017	0	0	0
13980	13980_018	0	0	0
13980	13980_019	0	0	0
13980	13980_020	0	0	0
13980	13980_021	0	0	0
13980	13980_022	0	0	0
13980	13980_023	0	0	0
13979	13979_004	0	0	0
13979	13979_005	0	0	0
13977	13977_001	0	0	0
13977	13977_002	0	0	0
13977	13977_003	0	0	0
13976	13976_002	0	0	0
13976	13976_003	0	0	0
13976	13976_004	0	0	0
13976	13976_005	0	0	0
13972	13972_001	0	0	0
13972	13972_002	0	0	0
13972	13972_003	0	0	0
13967	13967_001	0	0	0
13967	13967_002	0	0	0
13967	13967_003	0	0	0
13967	13967_004	0	0	0
13967	13967_005	0	0	0
13967	13967_006	0	0	0
13967	13967_007	0	0	0
13971	13971_001	0	0	0
13971	13971_002	0	0	0
13971	13971_003	0	0	0
13968	13968_001	0	0	0
13968	13968_002	0	0	0
13968	13968_003	0	0	0
13968	13968_004	0	0	0
13968	13968_005	0	0	0
13968	13968_006	0	0	0
13968	13968_007	0	0	0
13968	13968_008	0	0	0
13969	13969_001	0	0	0
13969	13969_002	0	0	0
13969	13969_003	0	0	0
13969	13969_004	0	0	0
13969	13969_005	0	0	0
13944	13944_001	422587007	Nausea	imatinib
13968	13968_009	0	0	0
13944	13944_002	14760008	Constipation	imatinib
13944	13944_002	224960004	Tired	imatinib
13944	13944_002	422587007	Nausea	imatinib
13944	13944_003	0	0	0
13969	13969_006	0	0	0
13969	13969_007	0	0	0
13969	13969_008	0	0	0
13969	13969_009	0	0	0
13969	13969_010	0	0	0
13741	13741_001	0	0	0
13968	13968_010	0	0	0
13944	13944_004	84229001	Fatigue	imatinib
13944	13944_004	422587007	Nausea	imatinib
13944	13944_004	224960004	Tired	imatinib
13944	13944_004	449918009	Cramp in lower leg	imatinib
13968	13968_011	0	0	0
13944	13944_005	14760008	Constipation	imatinib
13959	13959_001	0	0	0
13741	13741_002	0	0	0
13967	13967_008	0	0	0
13741	13741_003	0	0	0
13959	13959_002	0	0	0
13944	13944_006	0	0	0
13959	13959_003	0	0	0
13959	13959_004	0	0	0
13959	13959_005	0	0	0
13959	13959_006	0	0	0
13959	13959_007	0	0	0
13944	13944_007	0	0	0
13959	13959_008	0	0	0
13944	13944_008	0	0	0
13944	13944_009	0	0	0
13944	13944_010	0	0	0
13959	13959_009	0	0	0
13959	13959_010	0	0	0
13959	13959_011	0	0	0
13959	13959_012	0	0	0
13959	13959_013	0	0	0
13959	13959_014	0	0	0
13959	13959_015	0	0	0
13959	13959_016	0	0	0
13959	13959_017	0	0	0
13959	13959_018	0	0	0
13959	13959_019	0	0	0
13959	13959_020	0	0	0
13959	13959_021	0	0	0
13959	13959_022	0	0	0
13959	13959_023	0	0	0
13960	13960_001	0	0	0
13951	13951_001	0	0	0
13960	13960_002	0	0	0
13960	13960_003	0	0	0
13951	13951_002	0	0	0
13960	13960_004	0	0	0
13951	13951_003	0	0	0
13951	13951_004	0	0	0
13951	13951_005	0	0	0
13960	13960_005	49563000	Periorbital edema	imatinib
13960	13960_006	0	0	0
13944	13944_011	0	0	0
13944	13944_012	0	0	0
13964	13964_001	0	0	0
13960	13960_007	0	0	0
13960	13960_008	0	0	0
13960	13960_009	0	0	0
13960	13960_010	0	0	0
13960	13960_011	0	0	0
13960	13960_012	0	0	0
13960	13960_013	0	0	0
13951	13951_006	0	0	0
13906	13906_001	0	0	0
13944	13944_013	422587007	Nausea	imatinib
13906	13906_002	0	0	0
13944	13944_014	422587007	Nausea	imatinib
13944	13944_015	49563000	Periorbital edema	imatinib
13944	13944_016	422587007	Nausea	imatinib
13944	13944_017	0	0	0
13944	13944_018	0	0	0
13951	13951_007	0	0	0
13906	13906_003	0	0	0
13962	13962_001	0	0	0
13960	13960_014	0	0	0
13951	13951_008	0	0	0
13951	13951_009	0	0	0
13959	13959_024	0	0	0
13959	13959_025	0	0	0
13951	13951_010	0	0	0
13951	13951_011	0	0	0
13951	13951_012	0	0	0
13957	13957_001	0	0	0
13957	13957_002	0	0	0
13952	13952_001	0	0	0
13956	13956_001	40733004	Disorder due to infection	imatinib
13956	13956_002	0	0	0
13956	13956_003	0	0	0
13956	13956_004	0	0	0
13950	13950_001	80313002	Palpitations	imatinib
13955	13955_001	0	0	0
13952	13952_002	22298006	Myocardial infarction	imatinib
13950	13950_002	0	0	0
13955	13955_002	0	0	0
13950	13950_003	0	0	0
13953	13953_001	0	0	0
13953	13953_002	0	0	0
13906	13906_004	0	0	0
13944	13944_019	0	0	0
13944	13944_020	0	0	0
13952	13952_003	0	0	0
13952	13952_004	0	0	0
13944	13944_021	0	0	0
13952	13952_005	0	0	0
13906	13906_005	0	0	0
13951	13951_013	0	0	0
13951	13951_014	0	0	0
13951	13951_015	0	0	0
13906	13906_006	0	0	0
13906	13906_007	0	0	0
13944	13944_022	0	0	0
13906	13906_008	0	0	0
13906	13906_009	0	0	0
13906	13906_010	0	0	0
13906	13906_011	0	0	0
13906	13906_012	0	0	0
13906	13906_013	0	0	0
13906	13906_014	0	0	0
13906	13906_015	0	0	0
13906	13906_016	0	0	0
13906	13906_017	0	0	0
13906	13906_018	0	0	0
13906	13906_019	0	0	0
13950	13950_004	0	0	0
13950	13950_005	22058002	Inattention	imatinib
13950	13950_005	80313002	Palpitations	imatinib
13906	13906_020	0	0	0
13944	13944_023	0	0	0
13949	13949_001	16386004	Dry skin	imatinib
13949	13949_002	0	0	0
13906	13906_021	0	0	0
13948	13948_001	0	0	0
13944	13944_024	0	0	0
13948	13948_002	0	0	0
13930	13930_001	0	0	0
13948	13948_003	0	0	0
13948	13948_004	162059005	Upset stomach
13930	13930_002	0	0	0
13930	13930_003	0	0	0
13930	13930_004	0	0	0
13930	13930_005	0	0	0
13930	13930_006	0	0	0
13930	13930_007	0	0	0
13930	13930_008	22253000	Pain
13930	13930_009	0	0	0
13930	13930_010	0	0	0
13930	13930_011	0	0	0
13948	13948_005	271737000	Anemia
13948	13948_005	224960004	Tired
13948	13948_006	0	0	0
13948	13948_007	0	0	0
13947	13947_001	0	0	0
13930	13930_012	0	0	0
13946	13946_001	0	0	0
13946	13946_002	0	0	0
13946	13946_003	0	0	0
13947	13947_002	0	0	0
13947	13947_003	0	0	0
13946	13946_004	0	0	0
13946	13946_005	0	0	0
13946	13946_006	0	0	0
13946	13946_007	198436008	Menopausal flushing
13946	13946_007	422587007	Nausea
13946	13946_007	55300003	Cramp
13907	13907_001	0	0	0
13944	13944_025	267039000	Swollen ankle region	imatinib
13944	13944_025	49563000	Periorbital edema	imatinib
13944	13944_025	398032003	Loose stool	imatinib
13944	13944_025	422587007	Nausea	imatinib
13945	13945_001	0	0	0
13945	13945_002	0	0	0
13945	13945_003	0	0	0
13945	13945_004	0	0	0
13938	13938_001	0	0	0
13938	13938_002	0	0	0
13938	13938_003	0	0	0
13938	13938_004	0	0	0
13938	13938_005	0	0	0
13941	13941_001	0	0	0
13938	13938_006	0	0	0
13938	13938_007	0	0	0
13938	13938_008	0	0	0
13942	13942_001	0	0	0
13938	13938_009	0	0	0
13942	13942_002	0	0	0
13942	13942_003	0	0	0
13941	13941_002	0	0	0
13938	13938_010	0	0	0
13941	13941_003	0	0	0
13938	13938_011	0	0	0
13938	13938_012	0	0	0
13938	13938_013	0	0	0
13938	13938_014	0	0	0
13938	13938_015	0	0	0
13930	13930_013	22253000	Pain
13928	13928_001	0	0	0
13928	13928_002	0	0	0
13936	13936_001	0	0	0
13937	13937_001	0	0	0
13936	13936_002	37389005	Biliary colic	imatinib
13931	13931_001	0	0	0
13934	13934_001	0	0	0
13934	13934_002	0	0	0
13931	13931_002	0	0	0
13928	13928_003	0	0	0
13929	13929_001	0	0	0
13928	13928_004	0	0	0
13928	13928_005	0	0	0
13929	13929_002	0	0	0
13929	13929_003	0	0	0
13929	13929_004	0	0	0
13928	13928_006	0	0	0
13928	13928_007	0	0	0
13928	13928_008	0	0	0
13928	13928_009	0	0	0
13928	13928_010	0	0	0
13928	13928_011	0	0	0
13930	13930_014	0	0	0
13929	13929_005	0	0	0
13929	13929_006	0	0	0
13929	13929_007	0	0	0
13929	13929_008	0	0	0
13929	13929_009	0	0	0
13929	13929_010	0	0	0
13929	13929_011	0	0	0
13929	13929_012	0	0	0
13929	13929_013	0	0	0
13929	13929_014	0	0	0
13929	13929_015	0	0	0
13928	13928_012	0	0	0
12293	12293_001	0	0	0
13921	13921_001	0	0	0
13926	13926_001	0	0	0
13926	13926_002	0	0	0
13925	13925_001	0	0	0
13921	13921_002	0	0	0
13921	13921_003	0	0	0
13921	13921_004	0	0	0
13918	13918_001	0	0	0
13919	13919_001	0	0	0
13918	13918_002	0	0	0
13914	13914_001	0	0	0
13914	13914_002	0	0	0
13914	13914_003	0	0	0
13915	13915_001	0	0	0
13914	13914_004	0	0	0
13905	13905_001	0	0	0
13905	13905_002	0	0	0
13905	13905_003	0	0	0
13906	13906_022	0	0	0
13911	13911_001	0	0	0
13906	13906_023	0	0	0
13910	13910_001	0	0	0
13910	13910_002	0	0	0
13910	13910_003	0	0	0
13908	13908_001	0	0	0
13908	13908_002	0	0	0
13903	13903_001	84229001	Fatigue	imatinib
13903	13903_002	0	0	0
13907	13907_002	0	0	0
13826	13826_001	193462001	Insomnia	imatinib
13826	13826_001	84229001	Fatigue	imatinib
13826	13826_002	0	0	0
13826	13826_003	0	0	0
13826	13826_004	0	0	0
13826	13826_005	0	0	0
13826	13826_006	0	0	0
13905	13905_004	0	0	0
13826	13826_007	0	0	0
13906	13906_024	0	0	0
13826	13826_008	0	0	0
13826	13826_009	0	0	0
13826	13826_010	0	0	0
13826	13826_011	0	0	0
13826	13826_012	0	0	0
13903	13903_003	0	0	0
13902	13902_001	0	0	0
13902	13902_002	0	0	0
13902	13902_003	0	0	0
13899	13899_001	0	0	0
13899	13899_002	0	0	0
13899	13899_003	0	0	0
13899	13899_004	0	0	0
13899	13899_005	0	0	0
13899	13899_006	0	0	0
13891	13891_001	0	0	0
13891	13891_002	0	0	0
13897	13897_001	0	0	0
13898	13898_001	0	0	0
13897	13897_002	0	0	0
13897	13897_003	0	0	0
13897	13897_004	0	0	0
13875	13875_001	0	0	0
13875	13875_002	0	0	0
13875	13875_003	0	0	0
13875	13875_004	0	0	0
13875	13875_005	0	0	0
13875	13875_006	0	0	0
13875	13875_007	0	0	0
13875	13875_008	0	0	0
13875	13875_009	0	0	0
13875	13875_010	0	0	0
13875	13875_011	0	0	0
13897	13897_005	0	0	0
13875	13875_012	0	0	0
13875	13875_013	0	0	0
13875	13875_014	0	0	0
13875	13875_015	0	0	0
13890	13890_001	0	0	0
13890	13890_002	65124004	Swelling	imatinib
13890	13890_002	55300003	Cramp	imatinib
13890	13890_003	0	0	0
13891	13891_003	118938008	Disease of mouth	sunitinib
13891	13891_003	64379006	Decrease in appetite	sunitinib
13891	13891_003	47933007	Foot pain	sorafenib
13874	13874_001	0	0	0
13874	13874_002	0	0	0
13891	13891_004	102616008	Painful mouth	sunitinib
13874	13874_003	0	0	0
13891	13891_005	0	0	0
13890	13890_004	0	0	0
13890	13890_005	0	0	0
13887	13887_001	0	0	0
13887	13887_002	0	0	0
13887	13887_003	0	0	0
13886	13886_001	0	0	0
13864	13864_001	0	0	0
13864	13864_002	224960004	Tired	imatinib
13864	13864_003	0	0	0
13864	13864_004	84229001	Fatigue	imatinib
13864	13864_005	0	0	0
13864	13864_006	0	0	0
13885	13885_001	0	0	0
13864	13864_007	0	0	0
13864	13864_008	0	0	0
13883	13883_001	0	0	0
13883	13883_002	0	0	0
13883	13883_003	0	0	0
13881	13881_001	0	0	0
13881	13881_002	0	0	0
13881	13881_003	0	0	0
13883	13883_004	0	0	0
13881	13881_004	0	0	0
13881	13881_005	0	0	0
13881	13881_006	0	0	0
13881	13881_007	0	0	0
13881	13881_008	0	0	0
13881	13881_009	0	0	0
[truncated: 126,498 more rows]
