# Supplementary material for: Automated gathering of real-world data from online patient forums can complement pharmacovigilance for rare cancers
Source: Sci Rep. 2022 Jun 20;12:10317. doi: 10.1038/s41598-022-13894-8 (PMC9209513; doi:10.1038/s41598-022-13894-8)
Supplement: Supplementary file 3 — Supplementary Information 3. [file 41598_2022_13894_MOESM3_ESM.xlsx]

## Sheet: Blad1
Periorbital edema	49563000	Phase II Demetri et al 2002, N Engl J Med
Leg edema	102572006	Phase II Demetri et al 2002, N Engl J Med
Face edema	445088006	Phase II Demetri et al 2002, N Engl J Med
Edema	267038008	Phase II Demetri et al 2002, N Engl J Med
Eyelid edema	89091004	Phase II Demetri et al 2002, N Engl J Med
Nausea	422587007	Phase II Demetri et al 2002, N Engl J Med
Diarrhea	62315008	Phase II Demetri et al 2002, N Engl J Med
Myalgia	68962001	Phase II Demetri et al 2002, N Engl J Med
Fatigue	84229001	Phase II Demetri et al 2002, N Engl J Med
Rash	271807003	Phase II Demetri et al 2002, N Engl J Med
Dermatitis	703938007	Phase II Demetri et al 2002, N Engl J Med
Headache	25064002	Phase II Demetri et al 2002, N Engl J Med
Abdominal pain	21522001	Phase II Demetri et al 2002, N Engl J Med
Flatulence	308698004	Phase II Demetri et al 2002, N Engl J Med
Vomiting	422400008	Phase II Demetri et al 2002, N Engl J Med
Hemorrhage	131148009	Phase II Demetri et al 2002, N Engl J Med
Dyspepsia	162031009	Phase II Demetri et al 2002, N Engl J Med
Increased lacrimation	420103007	Phase II Demetri et al 2002, N Engl J Med
Anemia	271737000	Phase II Demetri et al 2002, N Engl J Med
Loose stools	398032003	Phase II Demetri et al 2002, N Engl J Med
Taste disturbance	271801002	Phase II Demetri et al 2002, N Engl J Med
Neutropenia	165517008	Phase II Demetri et al 2002, N Engl J Med
Abdominal distention	60728008	Phase II Demetri et al 2002, N Engl J Med
Abnormal liver function results	75183008	Phase II Demetri et al 2002, N Engl J Med
Leukopenia	84828003	Phase II Demetri et al 2002, N Engl J Med
Arthralgia	57676002	Phase II Demetri et al 2002, N Engl J Med
Paresthesia	91019004	Phase II Demetri et al 2002, N Engl J Med
Esophageal reflux	698065002	Phase II Demetri et al 2002, N Engl J Med
Pruritis	279333002	Phase II Demetri et al 2002, N Engl J Med
Pain (in extremity)	22253000	Phase II Demetri et al 2002, N Engl J Med
Blurred vision	246636008	Phase II Demetri et al 2002, N Engl J Med
Photosensitivity	90128006	Phase II Demetri et al 2002, N Engl J Med
Thrombocytopenia	302215000	Phase III Verweij et al 2004, the Lancet
Fever	386661006	Phase III Verweij et al 2004, the Lancet
Anorexia	79890006	Phase III Verweij et al 2004, the Lancet
Constipation	14760008	Phase III Verweij et al 2004, the Lancet
Infection	40733004	Phase III Verweij et al 2004, the Lancet
Dizziness	404640003	Phase III Verweij et al 2004, the Lancet
Pleuritic pain	2237002	Phase III Verweij et al 2004, the Lancet
Cough	49727002	Phase III Verweij et al 2004, the Lancet
Dyspnoea/ Dyspnea	267036007	Phase III Verweij et al 2004, the Lancet
Renal ADR	236423003	Phase III Verweij et al 2004, the Lancet
Genitourinary ADR	267062003	Phase III Verweij et al 2004, the Lancet
Malaise	367391008	FDA
asthenia	13791008	FDA
Sweating	415690000	FDA
Weight gain	8943002	FDA
Alopecia	56317004	FDA
Rigors	248456009	FDA
chills	43724002	FDA
Lightheadedness	386705008	FDA
Creatinine increase	166717003	FDA
Stomatitis	61170000	FDA
Pharyngitis	405737000	FDA
lymphopenia	48813009	FDA
