# Supplementary material for: Automated gathering of real-world data from online patient forums can complement pharmacovigilance for rare cancers
Source: Sci Rep. 2022 Jun 20;12:10317. doi: 10.1038/s41598-022-13894-8 (PMC9209513; doi:10.1038/s41598-022-13894-8)
Supplement: Supplementary file 4 — Supplementary Information 4. [file 41598_2022_13894_MOESM4_ESM.xlsx]

## Sheet: List_ADR_Clinical_Trial_Manual_
Column1	Column3	Source
HFSR/PPE	403638003	Phase III Demetri et al 2013, The Lancet
Hypertension	38341003	Phase III Demetri et al 2013, The Lancet
Diarrhea	62315008	Phase III Demetri et al 2013, The Lancet
Fatigue	84229001	Phase III Demetri et al 2013, The Lancet
mucositis	95361005	Phase III Demetri et al 2013, The Lancet
alopecia	56317004	Phase III Demetri et al 2013, The Lancet
Hoarseness	50219008	Phase III Demetri et al 2013, The Lancet
anorexia	79890006	Phase III Demetri et al 2013, The Lancet
rash	271807003	Phase III Demetri et al 2013, The Lancet
nausea	422587007	Phase III Demetri et al 2013, The Lancet
constipation	14760008	Phase III Demetri et al 2013, The Lancet
myalgia	68962001	Phase III Demetri et al 2013, The Lancet
voice alteration	38160000	Phase III Demetri et al 2013, The Lancet
asthenia	13791008	FDA
fever	386661006	FDA
dysphonia	29003001	FDA
infection	40733004	FDA
headache	25064002	FDA
weight loss	89362005	FDA
musculoskeletal stiffness	271587009	FDA
hypothyroidism	40930008	FDA
lymphopenia	48813009	FDA
thrombocytopenia	302215000	FDA
neutropenia	165517008	FDA
