# Supplementary material for: Automated gathering of real-world data from online patient forums can complement pharmacovigilance for rare cancers
Source: Sci Rep. 2022 Jun 20;12:10317. doi: 10.1038/s41598-022-13894-8 (PMC9209513; doi:10.1038/s41598-022-13894-8)
Supplement: Supplementary file 6 — Supplementary Information 6. [file 41598_2022_13894_MOESM6_ESM.xlsx]

## Sheet: List_ADR_Clinical_Trial_Manual_
Kolom1	Kolom2	Kolom3
Fatigue	84229001	Phase III trial Demetri et al 2006, The Lancet
Diarrhea	62315008	Phase III trial Demetri et al 2006, The Lancet
skin discoloration	3253007	Phase III trial Demetri et al 2006, The Lancet
Nausea	422587007	Phase III trial Demetri et al 2006, The Lancet
anorexia	79890006	Phase III trial Demetri et al 2006, The Lancet
dysguesia/ altered taste	271801002	Phase III trial Demetri et al 2006, The Lancet
stomatitis	61170000	Phase III trial Demetri et al 2006, The Lancet
vomiting	422400008	Phase III trial Demetri et al 2006, The Lancet
hand-foot syndrome	403638003	Phase III trial Demetri et al 2006, The Lancet
rash	271807003	Phase III trial Demetri et al 2006, The Lancet
asthenia	13791008	Phase III trial Demetri et al 2006, The Lancet
mucosal inflammation	95361005	Phase III trial Demetri et al 2006, The Lancet
dyspepsia	162031009	Phase III trial Demetri et al 2006, The Lancet
hypertension	38341003	Phase III trial Demetri et al 2006, The Lancet
epistaxis (nosebleed)	249366005	Phase III trial Demetri et al 2006, The Lancet
hair color change	247566002	Phase III trial Demetri et al 2006, The Lancet
dry mouth/ xerostomia	87715008	Phase III trial Demetri et al 2006, The Lancet
glossodynia	30731004	Phase III trial Demetri et al 2006, The Lancet
aneamia	271737000	Phase III trial Demetri et al 2006, The Lancet
leucopenia	84828003	Phase III trial Demetri et al 2006, The Lancet
neutropenia	165517008	Phase III trial Demetri et al 2006, The Lancet
lymphopenia	48813009	Phase III trial Demetri et al 2006, The Lancet
thromobocytopenia	302215000	Phase III trial Demetri et al 2006, The Lancet
constipation	14760008	FDA
decreased appetite	64379006	FDA
pain in limb	90834002	FDA
myalgia	68962001	FDA
